# Supplementary material for: Self-regulated learning strategies adopted by successful Chinese nursing students in the process of learning Nursing English
Source: PLoS One. 2024 Aug 8;19(8):e0308353. doi: 10.1371/journal.pone.0308353 (PMC11309511; doi:10.1371/journal.pone.0308353)
Supplement: S1 Data — (ZIP) [file pone.0308353.s001.zip]

Archive with 20 entries (18 files):
- Data-English Version/
- Data-English Version/Chen.docx
- Data-English Version/Lin.docx
- Data-English Version/Liu.docx
- Data-English Version/Shan.docx
- Data-English Version/Tang.docx
- Data-English Version/Wang.docx
- Data-English Version/Wu.docx
- Data-English Version/Yang.docx
- Data-English Version/Zhu.doc
- Data/
- Data/Chen.docx
- Data/Lin.docx
- Data/Liu.docx
- Data/Shan.docx
- Data/Tang.docx
- Data/Wang.docx
- Data/Wu.docx
- Data/Yang.docx
- Data/Zhu.doc
